# Supplementary material for: Substance Use and Adherence to Antiretroviral Therapy among People Living with HIV in the United States
Source: Trop Med Infect Dis. 2022 Nov 4;7(11):349. doi: 10.3390/tropicalmed7110349 (PMC9697670; doi:10.3390/tropicalmed7110349)
Supplement: Supplementary file 1 [file tropicalmed-07-00349-s001.zip]

Archive with 1 entries (1 files):
- tropicalmed-1974438-supplementary.pdf
